# Supplementary material for: Mechanical and Morphological Changes of the Plantar Flexor Musculotendinous Unit in Children with Unilateral Cerebral Palsy Following 12 Weeks of Plyometric Exercise: A Randomized Controlled Trial
Source: Children (Basel). 2022 Oct 22;9(11):1604. doi: 10.3390/children9111604 (PMC9688148; doi:10.3390/children9111604)
Supplement: Supplementary file 1 [file children-09-01604-s001.zip]

Archive with 1 entries (1 files):
- children-1930214-supplementary.pdf
